# Supplementary material for: Robotic Lobectomy without Complete Fissure for Non-Small Cell Lung Cancer: Technical Aspects and Perioperative Outcomes of the Tunnel Technique
Source: Curr Oncol. 2023 Jun 19;30(6):5898–905. doi: 10.3390/curroncol30060441 (PMC10296809; doi:10.3390/curroncol30060441)
Supplement: Supplementary file 1 [file curroncol-30-00441-s001.zip]

Archive with 1 entries (1 files):
- curroncol-2428366-supplementary.mp4
